# Supplementary material for: Global distribution patterns and niche modelling of the invasive Kalanchoe × houghtonii (Crassulaceae)
Source: Sci Rep. 2020 Feb 21;10:3143. doi: 10.1038/s41598-020-60079-2 (PMC7035272; doi:10.1038/s41598-020-60079-2)
Supplement: Supplementary file 2 — Appendix. [file 41598_2020_60079_MOESM2_ESM.xlsx]

## Sheet: Hoja1
Original name in the primary source	Country (Region)	Longitude	Latitude	Year of observation	Primary source	Map category (fig. 1B)	GBIF
K. daigremontiana	Algeria	3.081	36.727	2012	Scientific publications	SCIENTIFIC PUBLICATIONS
K. daigremontiana	Algeria	3.1	36.732	2012	Scientific publications	SCIENTIFIC PUBLICATIONS
K. daigremontiana	Algeria	3.101	36.735	2012	Scientific publications	SCIENTIFIC PUBLICATIONS
K. daigremontiana	Algeria	3.107	36.738	2012	Scientific publications	SCIENTIFIC PUBLICATIONS
K. daigremontiana	Algeria	3.109	36.742	2011	Scientific publications	SCIENTIFIC PUBLICATIONS
K. delagoensis	Anguilla	-63.093	18.19	1985	New York Botanic Garden (NYBG)	HERBARIA & VIRTUAL HERBARIA
K. houghtonii	Argentina	-67.5	-29.166	2016	Personal communications	PERSONAL OBS. AND COMM.
K. houghtonii	Argentina	-59.471	-34.253	2016	Personal communications	PERSONAL OBS. AND COMM.
Kalanchoe daigremontiana	Argentina	-59.122	-34.568	2014	Personal blog	NON SCIENTIFIC SOURCES
K. houghtonii	Argentina	-58.517	-34.609	2015	Personal communications	PERSONAL OBS. AND COMM.
Kalanchoe daigremontiana	Argentina	-58.381	-34.609	2012	Scientific publications	SCIENTIFIC PUBLICATIONS
Kalanchoe daigremontiana	Argentina	-58.34	-34.68	2011	Scientific publications	SCIENTIFIC PUBLICATIONS
Kalanchoe daigremontiana	Argentina	-58.323	-34.709	2012	Scientific publications	SCIENTIFIC PUBLICATIONS
Kalanchoe daigremontiana	Argentina	-58.317	-34.704	2012	Scientific publications	SCIENTIFIC PUBLICATIONS
Kalanchoe daigremontiana	Argentina	-57.945	-34.918	2012	Scientific publications	SCIENTIFIC PUBLICATIONS
Kalanchoe daigremontiana	Argentina	-57.931	-34.929	2012	Scientific publications	SCIENTIFIC PUBLICATIONS
Kalanchoe daigremontiana	Argentina	-55.535	-27.552	2003	Scientific publications	SCIENTIFIC PUBLICATIONS
Kalanchoe daigremontiana	Argentina	-54.657	-26.481	2012	Scientific publications	SCIENTIFIC PUBLICATIONS
K. daigremontiana x K. delagoensis	Australia	137.17	-32.9943	2005	Atlas of Living Australia (ALA)	BIODIVERSITY WEB PORTALS
Bryophyllum x houghtonii	Australia	144.626	-18.1236	2008	Atlas of Living Australia (ALA)	BIODIVERSITY WEB PORTALS	GBIF
Bryophyllum x houghtonii	Australia	145.309	-17.5236	2006	Atlas of Living Australia (ALA)	BIODIVERSITY WEB PORTALS	GBIF
Bryophyllum delagoense	Australia	145.458	-17.6433	2008	Non virtual herbaria	HERBARIA & VIRTUAL HERBARIA	GBIF
Bryophyllum x houghtonii	Australia	145.581	-17.27	2008	Atlas of Living Australia (ALA)	BIODIVERSITY WEB PORTALS	GBIF
Bryophyllum delagoense	Australia	145.683	-16.726	2001	Atlas of Living Australia (ALA)	BIODIVERSITY WEB PORTALS	GBIF
Bryophyllum x houghtonii	Australia	146.821	-19.2537	2006	Atlas of Living Australia (ALA)	BIODIVERSITY WEB PORTALS	GBIF
B. daigremontianum x B. delagoense	Australia	147.296	-23.6603	2004	Atlas of Living Australia (ALA)	BIODIVERSITY WEB PORTALS	GBIF
Bryophyllum x houghtonii	Australia	147.976	-29.4125	2003	Atlas of Living Australia (ALA)	BIODIVERSITY WEB PORTALS	GBIF
Bryophyllum x houghtonii	Australia	148.873	-23.5797	2004	Atlas of Living Australia (ALA)	BIODIVERSITY WEB PORTALS	GBIF
Bryophyllum x houghtonii	Australia	149.054	-28.3575	2001	Atlas of Living Australia (ALA)	BIODIVERSITY WEB PORTALS	GBIF
Bryophyllum x houghtonii	Australia	149.069	-23.5763	2004	Atlas of Living Australia (ALA)	BIODIVERSITY WEB PORTALS	GBIF
Bryophyllum x houghtonii	Australia	149.681	-23.7183	2004	Atlas of Living Australia (ALA)	BIODIVERSITY WEB PORTALS	GBIF
Bryophyllum x houghtonii	Australia	149.73	-30.3728	2006	Atlas of Living Australia (ALA)	BIODIVERSITY WEB PORTALS	GBIF
Bryophyllum x houghtonii	Australia	149.771	-25.5875	2013	Atlas of Living Australia (ALA)	BIODIVERSITY WEB PORTALS	GBIF
Bryophyllum x houghtonii	Australia	149.773	-25.5926	2001	Atlas of Living Australia (ALA)	BIODIVERSITY WEB PORTALS	GBIF
Bryophyllum x houghtonii	Australia	149.789	-25.572	2013	Australian Plant Image Index	BIODIVERSITY WEB PORTALS
Bryophyllum x houghtonii	Australia	149.887	-22.8121	2004	Atlas of Living Australia (ALA)	BIODIVERSITY WEB PORTALS	GBIF
Bryophyllum delagoense	Australia	149.986	-36.7272	2011	Atlas of Living Australia (ALA)	BIODIVERSITY WEB PORTALS
B. delagoense	Australia	149.987	-36.729	2011	Australian Plant Image Index	BIODIVERSITY WEB PORTALS
B. daigremontianum x B. delagoense	Australia	150.004	-26.6428	2004	Atlas of Living Australia (ALA)	BIODIVERSITY WEB PORTALS	GBIF
Bryophyllum x houghtonii	Australia	150.032	-22.1366	2004	Atlas of Living Australia (ALA)	BIODIVERSITY WEB PORTALS	GBIF
Bryophyllum x houghtonii	Australia	150.3	-29.12	1999	Atlas of Living Australia (ALA)	BIODIVERSITY WEB PORTALS	GBIF
Bryophyllum x houghtonii	Australia	150.334	-28.5091	2000	Atlas of Living Australia (ALA)	BIODIVERSITY WEB PORTALS	GBIF
Bryophyllum x houghtonii	Australia	150.475	-23.3001	2004	Atlas of Living Australia (ALA)	BIODIVERSITY WEB PORTALS	GBIF
Bryophyllum x houghtonii	Australia	150.748	-23.1336	2004	Atlas of Living Australia (ALA)	BIODIVERSITY WEB PORTALS	GBIF
Kalanchoe daigremontiana	Australia	150.856	-34.48	2012	Flickr	NON SCIENTIFIC SOURCES
Bryophyllum x houghtonii	Australia	150.9	-29.25	1970	Atlas of Living Australia (ALA)	BIODIVERSITY WEB PORTALS	GBIF
Bryophyllum x houghtonii	Australia	150.95	-31.0908	1987	Atlas of Living Australia (ALA)	BIODIVERSITY WEB PORTALS	GBIF
Bryophyllum x houghtonii	Australia	150.996	-33.9025	2006	Atlas of Living Australia (ALA)	BIODIVERSITY WEB PORTALS	GBIF
Bryophyllum x houghtonii	Australia	150.997	-33.9014	2008	Atlas of Living Australia (ALA)	BIODIVERSITY WEB PORTALS	GBIF
K. daigremontiana	Australia	151.022	-32.573	2012	Flickr	NON SCIENTIFIC SOURCES
Bryophyllum daigremontiana	Australia	151.103	-34.076	2012	Atlas of Living Australia (ALA)	BIODIVERSITY WEB PORTALS
Bryophyllum x houghtonii	Australia	151.119	-29.8153	2007	Atlas of Living Australia (ALA)	BIODIVERSITY WEB PORTALS	GBIF
Bryophyllum x houghtonii	Australia	151.153	-26.7838	2004	Atlas of Living Australia (ALA)	BIODIVERSITY WEB PORTALS	GBIF
Mother of millions	Australia	151.209	-33.815	2014	Personal blog	NON SCIENTIFIC SOURCES
Bryophyllum x houghtonii	Australia	151.275	-23.8497	2004	Atlas of Living Australia (ALA)	BIODIVERSITY WEB PORTALS	GBIF
Bryophyllum x houghtonii	Australia	151.325	-23.7777	2004	Atlas of Living Australia (ALA)	BIODIVERSITY WEB PORTALS	GBIF
Bryophyllum x houghtonii	Australia	151.833	-27.2875	2008	Atlas of Living Australia (ALA)	BIODIVERSITY WEB PORTALS	GBIF
Bryophyllum x houghtonii	Australia	151.917	-32.051	2002	Atlas of Living Australia (ALA)	BIODIVERSITY WEB PORTALS	GBIF
Bryophyllum daigremontianum x B. delagoense	Australia	151.937	-27.619	2010	Flickr	NON SCIENTIFIC SOURCES
Bryophyllum delagoense	Australia	152.233	-31.9	1978	Atlas of Living Australia (ALA)	BIODIVERSITY WEB PORTALS
B. delagoense	Australia	152.643	-31.875	2009	Flickr	NON SCIENTIFIC SOURCES
Bryophyllum x houghtonii	Australia	152.917	-27.5819	1986	Atlas of Living Australia (ALA)	BIODIVERSITY WEB PORTALS	GBIF
Bryophyllum x houghtonii	Australia	152.975	-27.4566	1999	Atlas of Living Australia (ALA)	BIODIVERSITY WEB PORTALS	GBIF
Bryophyllum x houghtonii	Australia	152.975	-27.493	1984	Atlas of Living Australia (ALA)	BIODIVERSITY WEB PORTALS	GBIF
Bryophyllum x houghtonii	Australia	153.184	-27.502	1986	Atlas of Living Australia (ALA)	BIODIVERSITY WEB PORTALS	GBIF
Kalanchoe	Australia	153.403	-28.3257	2011	Project Noah	CITIZEN SCIENCE WEB PORTALS
Bryophyllum x houghtonii	Australia	153.431	-28.0712	2003	Atlas of Living Australia (ALA)	BIODIVERSITY WEB PORTALS	GBIF
B. daigremontianum	Australia	153.439	-28.0569	1996	Atlas of Living Australia (ALA)	BIODIVERSITY WEB PORTALS	GBIF
Mother of Millions	Australia	153.624	-28.649	2007	Flickr	NON SCIENTIFIC SOURCES
K. daigremontiana	Australia	153.632	-28.6441	2009	Inaturalist	CITIZEN SCIENCE WEB PORTALS
K. daigremontiana	Bahamas	-79.279	25.552	1975	New York Botanic Garden (NYBG)	HERBARIA & VIRTUAL HERBARIA
Kalanchoe	Bahamas	-75.95	24.5773	2016	Inaturalist	CITIZEN SCIENCE WEB PORTALS
K. daigremontiana	Bahamas	-75.3403	24.1658	2000	New York Botanic Garden (NYBG)	HERBARIA & VIRTUAL HERBARIA
K. serrata	Bhutan	90.5112	27.5519	2013	Project Noah	CITIZEN SCIENCE WEB PORTALS
Bryophyllum x houghtonii	Botswana	25.964	-24.557	2015	iSpot	CITIZEN SCIENCE WEB PORTALS
Kalanchoe daigremontiana	Brazil	-46.691	-23.547	2010	Personal blog	NON SCIENTIFIC SOURCES
B. delagoense	Brazil	-46.5803	-23.5749	2017	Inaturalist	CITIZEN SCIENCE WEB PORTALS
K. delagoensis	Brazil	-42.5936	-22.9271	2015	Reflora - Brazilian Plants	HERBARIA & VIRTUAL HERBARIA
K. tubiflora	China (Hong Kong)	113.981	22.4041	2018	Inaturalist	CITIZEN SCIENCE WEB PORTALS
K. daigremontiana	China (Hong Kong)	114.077	22.4209	2014	Inaturalist	CITIZEN SCIENCE WEB PORTALS
B. delagoense	China (Hong Kong)	114.097	22.355	2017	Inaturalist	CITIZEN SCIENCE WEB PORTALS
K. tubiflora	China (Hong Kong)	114.108	22.3946	2016	Inaturalist	CITIZEN SCIENCE WEB PORTALS
B. delagoense	China (Hong Kong)	114.133	22.2828	2018	Inaturalist	CITIZEN SCIENCE WEB PORTALS
K. tubiflora	China (Hong Kong)	114.133	22.342	2017	Inaturalist	CITIZEN SCIENCE WEB PORTALS
B. delagoense	China (Hong Kong)	114.134	22.341	2017	Instagram	NON SCIENTIFIC SOURCES
K. daigremontiana	China (Hong Kong)	114.139	22.3406	2015	Inaturalist	CITIZEN SCIENCE WEB PORTALS
K. daigremontiana	China (Hong Kong)	114.176	22.2452	2018	Inaturalist	CITIZEN SCIENCE WEB PORTALS
K. daigremontiana	China (Hong Kong)	114.191	22.4622	2018	Inaturalist	CITIZEN SCIENCE WEB PORTALS
Kalanchoe	China (Hong Kong)	114.193	22.2885	2012	Inaturalist	CITIZEN SCIENCE WEB PORTALS
B. serratum	China (Hong Kong)	114.217	22.266	2014	Plant Photo Bank of China (PPBC)	CITIZEN SCIENCE WEB PORTALS
B. tubiflora	China (Hong Kong)	114.236	22.268	2017	Flickr	NON SCIENTIFIC SOURCES
K. daigremontiana	China (Hong Kong)	114.24	22.2581	2018	Inaturalist	CITIZEN SCIENCE WEB PORTALS
ND	China (Hong Kong)	114.35	22.4	2015	Plant Photo Bank of China (PPBC)	CITIZEN SCIENCE WEB PORTALS
ND	China (Mainland)	113.223	23.58	2013	Personal blog	NON SCIENTIFIC SOURCES
K. serrata	China (Mainland)	113.348	23.244	2015	Plant Photo Bank of China (PPBC)	CITIZEN SCIENCE WEB PORTALS
K. serrata	China (Mainland)	113.349	23.246	2015	Plant Photo Bank of China (PPBC)	CITIZEN SCIENCE WEB PORTALS
B. delagoense	China (Mainland)	113.544	24.278	2015	CFH	CITIZEN SCIENCE WEB PORTALS
B. delagoense	China (Mainland)	113.66	24.271	2017	CFH	CITIZEN SCIENCE WEB PORTALS
B. serratum	China (Mainland)	114.395	23.058	2017	Plant Photo Bank of China (PPBC)	CITIZEN SCIENCE WEB PORTALS
B. pinnatum	China (Mainland)	115.81	24.737	2013	Chinese Virtual Herbarium (CVH)	HERBARIA & VIRTUAL HERBARIA
B. delagoense	China (Mainland)	117.697	24.545	2017	Chinese Field Herbarium (CFH)	CITIZEN SCIENCE WEB PORTALS
Bryophyllum daigremontianum	China (Mainland)	118.6	24.57	2012	Plant Photo Bank of China (PPBC)	CITIZEN SCIENCE WEB PORTALS
ND	China (Taiwan)	120.59	24.27	2012	Other forums	NON SCIENTIFIC SOURCES
ND	China (Taiwan)	120.799	24.234	2016	Flickr	NON SCIENTIFIC SOURCES
Kalanchoe	China (Taiwan)	120.948	24.2734	2018	Inaturalist	CITIZEN SCIENCE WEB PORTALS
Chandelier plant	China (Taiwan)	121.415	25.166	2006	Flickr	NON SCIENTIFIC SOURCES
ND	China (Taiwan)	121.528	25.153	2011	Personal blog	NON SCIENTIFIC SOURCES
K. daigremontiana	Colombia	-76.5457	3.44671	2017	Inaturalist	CITIZEN SCIENCE WEB PORTALS
Kalanchoe	Colombia	-75.6171	6.16805	2017	Inaturalist	CITIZEN SCIENCE WEB PORTALS
K. daigremontiana	Colombia	-75.601	6.179	1992	Tropicos	BIODIVERSITY WEB PORTALS
Kalanchoe	Colombia	-75.5827	6.26438	2017	Inaturalist	CITIZEN SCIENCE WEB PORTALS
K. daigremontiana	Colombia	-74.4458	4.31031	2012	Inaturalist	CITIZEN SCIENCE WEB PORTALS
Bryophyllum	Colombia	-74.3914	4.39518	2017	Inaturalist	CITIZEN SCIENCE WEB PORTALS
K. daigremontiana	Colombia	-74.085	4.615	2008	Biovirtual - Universidad Nacional de Colombia	HERBARIA & VIRTUAL HERBARIA
K. daigremontiana	Colombia	-73.366	5.083	2011	Project Noah	CITIZEN SCIENCE WEB PORTALS
K. daigremontiana	Colombia	-73.104	5.031	1996	Biovirtual - Universidad Nacional de Colombia	HERBARIA & VIRTUAL HERBARIA
K. houghtonii	Cuba	-82.448	23.088	2017	Personal observations	PERSONAL OBS. AND COMM.
K. houghtonii	Cuba	-82.4	23.129	2017	Personal observations	PERSONAL OBS. AND COMM.
K. houghtonii	Cuba	-82.394	23.121	2017	Personal observations	PERSONAL OBS. AND COMM.
B. tubiflorum	Cuba	-82.3559	23.1383	2005	Scientific publications	SCIENTIFIC PUBLICATIONS
K. houghtonii	Cuba	-79.442	21.931	2018	Personal observations	PERSONAL OBS. AND COMM.
K. houghtonii	Cuba	-77.918	21.379	2018	Personal observations	PERSONAL OBS. AND COMM.
K. delagoensis	Cuba	-77.72	19.84	2014	Scientific publications	SCIENTIFIC PUBLICATIONS
K. houghtonii	Cuba	-76.925	20.935	2016	Personal observations	PERSONAL OBS. AND COMM.
K. houghtonii	Cuba	-76.861	19.941	2017	Personal observations	PERSONAL OBS. AND COMM.
K. houghtonii	Cuba	-76.639	20.375	2018	Personal observations	PERSONAL OBS. AND COMM.
K. houghtonii	Cuba	-76.635	20.756	2014	Personal observations	PERSONAL OBS. AND COMM.
K. houghtonii	Cuba	-76.269	20.962	2017	Personal observations	PERSONAL OBS. AND COMM.
K. houghtonii	Cuba	-76.247	21.209	2018	Personal observations	PERSONAL OBS. AND COMM.
K. houghtonii	Cuba	-76.236	21.012	2018	Personal observations	PERSONAL OBS. AND COMM.
K. houghtonii	Cuba	-76.2	20.879	2017	Personal observations	PERSONAL OBS. AND COMM.
K. houghtonii	Cuba	-75.83	20.022	2018	Personal observations	PERSONAL OBS. AND COMM.
K. houghtonii	Cuba	-75.721	20.842	2017	Personal observations	PERSONAL OBS. AND COMM.
K. houghtonii	Cuba	-75.679	20.657	2015	Personal observations	PERSONAL OBS. AND COMM.
K. houghtonii	Cuba	-75.58	20.994	2017	Personal observations	PERSONAL OBS. AND COMM.
K. houghtonii	Cuba	-75.207	20.145	2017	Personal observations	PERSONAL OBS. AND COMM.
K. houghtonii	Cuba	-75.037	20.625	2015	Non virtual herbaria	HERBARIA & VIRTUAL HERBARIA
K. houghtonii	Cuba	-74.584	20.464	2017	Personal observations	PERSONAL OBS. AND COMM.
K. houghtonii	Cuba	-74.498	20.345	2018	Personal observations	PERSONAL OBS. AND COMM.
K. houghtonii	Cuba	-74.49	20.106	2017	Personal observations	PERSONAL OBS. AND COMM.
K. delagoensis	Dominican Republic	-71.581	18.315	2017	Inaturalist	CITIZEN SCIENCE WEB PORTALS
K. daigremontiana	Dominican Republic	-69.9465	18.4444	2017	Inaturalist	CITIZEN SCIENCE WEB PORTALS
Kalanchoe	Ecuador	-79.0168	-2.89229	2018	Inaturalist	CITIZEN SCIENCE WEB PORTALS
K. daigremontiana	Ecuador	-78.455	-0.041	1988	New York Botanic Garden (NYBG)	HERBARIA & VIRTUAL HERBARIA
K. houghtonii	Ecuador	-78.454	-0.054	2014	Personal blog	NON SCIENTIFIC SOURCES
Kalanchoe	Ecuador	-78.431	-0.18939	2015	Inaturalist	CITIZEN SCIENCE WEB PORTALS
K. daigremontiana	Ecuador	-78.408	-0.203	2011	Personal blog	NON SCIENTIFIC SOURCES
K. daigremontiana	Ecuador	-78.396	-0.007	2009	Non virtual herbaria	HERBARIA & VIRTUAL HERBARIA
B. delagoense	Ecuador	-78.3583	-0.005875	2017	Inaturalist	CITIZEN SCIENCE WEB PORTALS
K. daigremontiana	France	3.165	42.446	2011	Flickr	NON SCIENTIFIC SOURCES
l'hybride entre daigremontiana et tubiflora	France	3.698	43.405	2012	Other forums	NON SCIENTIFIC SOURCES
Kalanchoe daigremontiana	France (French Polynesia)	-149.8	-17.48	2009	Moorea Biocode Databases	BIODIVERSITY WEB PORTALS
Kalanchoe	France (Guadeloupe)	-61.595	15.859	2012	Personal blog	NON SCIENTIFIC SOURCES
K. rosei	France (Guadeloupe)	-61.505	16.468	2008	Tela Botanica	CITIZEN SCIENCE WEB PORTALS
K. rosei	France (Guadeloupe)	-61.465	16.512	2007	Tela Botanica	CITIZEN SCIENCE WEB PORTALS
B. daigremontianum	France (Réunion)	55.534	-21.182	2009	Flickr	NON SCIENTIFIC SOURCES
B. daigremontianum	Greece	22.968	39.364	2014	Project Noah	CITIZEN SCIENCE WEB PORTALS
Kalanchoe	Greece	23.0549	36.6882	2017	Inaturalist	CITIZEN SCIENCE WEB PORTALS
Bryophyllum	Greece	23.7583	37.8785	2017	Inaturalist	CITIZEN SCIENCE WEB PORTALS
K. daigremontiana	Guatemala	-91.4667	15.3167	1993	Tropicos	BIODIVERSITY WEB PORTALS
K. serrata	India	76.014	32.544	2012	efloraofindia (eFI)	CITIZEN SCIENCE WEB PORTALS
K. delagoensis	India	76.526	11.549	2010	Project Noah	CITIZEN SCIENCE WEB PORTALS
K. tubiflora	India	76.6904	11.5411	2014	Flickr	NON SCIENTIFIC SOURCES
K. serrata	India	77.411	13.087	2015	efloraofindia (eFI)	CITIZEN SCIENCE WEB PORTALS
B. tubiflorum	India	78.7469	13.1991	2014	India Biodiversity Portal	CITIZEN SCIENCE WEB PORTALS
Kalanchoe ×houghtonii	Italy	9.163	44.334	2016	Acta Plantarum	NON SCIENTIFIC SOURCES
Kalanchoe xhoughtonii	Italy	8.288	44.152	2013	Scientific publications	SCIENTIFIC PUBLICATIONS
K. daigremontiana	Italy	9.106	44.376	2009	Acta Plantarum	NON SCIENTIFIC SOURCES
Kalanchoe xhoughtonii	Italy	9.1537	39.1865	2012	Scientific publications	SCIENTIFIC PUBLICATIONS
K. daigremontiana	Italy	9.1734	44.3164	2011	Personal blog	NON SCIENTIFIC SOURCES
Kalanchoe xhoughtonii	Italy	9.711	44.12	2009	Acta Plantarum	NON SCIENTIFIC SOURCES
Kalanchoe ×houghtonii	Italy	10.099	42.588	2012	Scientific publications	SCIENTIFIC PUBLICATIONS	GBIF
Kalanchoe ×houghtonii	Italy	10.402	42.813	2008	Scientific publications	SCIENTIFIC PUBLICATIONS	GBIF
Kalanchoe ×houghtonii	Italy	11.104	42.255	2011	Scientific publications	SCIENTIFIC PUBLICATIONS	GBIF
K. x houghtonii	Italy	12.335	37.998	2016	Acta Plantarum	NON SCIENTIFIC SOURCES
Kalanchoe houghtonii	Italy	12.5136	41.9047	2017	Inaturalist	CITIZEN SCIENCE WEB PORTALS	GBIF
Kalanchoe sp.	Italy	13.041	41.4948	2016	Inaturalist	CITIZEN SCIENCE WEB PORTALS
K. houghtonii	Italy	13.342	38.117	2017	Acta Plantarum	NON SCIENTIFIC SOURCES
Kalanchoe sp.	Italy	13.6189	41.2631	2016	Inaturalist	CITIZEN SCIENCE WEB PORTALS
K. houghtonii	Italy	13.8456	41.1852	2010	Personal observations	PERSONAL OBS. AND COMM.
K. houghtonii	Italy	13.8668	40.7406	2018	Inaturalist	CITIZEN SCIENCE WEB PORTALS
K. houghtonii	Italy	14.0791	40.8054	2014	Personal observations	PERSONAL OBS. AND COMM.
K. houghtonii	Italy	14.2355	40.8493	2010	Personal observations	PERSONAL OBS. AND COMM.
K. houghtonii	Italy	14.2388	40.8515	2010	Personal observations	PERSONAL OBS. AND COMM.
K. daigremontiana	Italy	14.241	40.5464	2012	Personal observations	PERSONAL OBS. AND COMM.
K. houghtonii	Italy	14.2479	41.0889	2013	Personal observations	PERSONAL OBS. AND COMM.
K. daigremontiana	Italy	14.2522	40.8414	2010	Personal observations	PERSONAL OBS. AND COMM.
K. houghtonii	Italy	14.2555	40.8485	2010	Personal observations	PERSONAL OBS. AND COMM.
K. houghtonii	Italy	14.2605	40.8574	2010	Personal observations	PERSONAL OBS. AND COMM.
K. daigremontiana	Italy	14.2645	40.8493	2010	Personal observations	PERSONAL OBS. AND COMM.
K. houghtonii	Italy	14.268	40.8516	2010	Personal observations	PERSONAL OBS. AND COMM.
K. houghtonii	Italy	14.2754	40.866	2010	Personal observations	PERSONAL OBS. AND COMM.
K. daigremontiana	Italy	14.3426	40.811	2008	Personal observations	PERSONAL OBS. AND COMM.
K. houghtonii	Italy	14.3482	40.808	2011	Personal observations	PERSONAL OBS. AND COMM.
K. houghtonii	Italy	14.355	40.81	2010	Personal observations	PERSONAL OBS. AND COMM.
K. houghtonii	Italy	14.3577	40.8089	2010	Personal observations	PERSONAL OBS. AND COMM.
K. houghtonii	Italy	14.3754	40.8654	2010	Personal observations	PERSONAL OBS. AND COMM.
K. houghtonii	Italy	14.3796	41.2735	2013	Personal observations	PERSONAL OBS. AND COMM.
K. houghtonii	Italy	14.3858	40.6277	2010	Personal observations	PERSONAL OBS. AND COMM.
K. houghtonii	Italy	14.4233	40.6566	2010	Personal observations	PERSONAL OBS. AND COMM.
K. houghtonii	Italy	14.4345	40.6712	2010	Personal observations	PERSONAL OBS. AND COMM.
K. houghtonii	Italy	14.4347	40.8989	2010	Personal observations	PERSONAL OBS. AND COMM.
K. houghtonii	Italy	14.4413	40.6605	2010	Personal observations	PERSONAL OBS. AND COMM.
K. houghtonii	Italy	14.4705	41.2544	2013	Personal observations	PERSONAL OBS. AND COMM.
K. houghtonii	Italy	14.4797	40.7482	2010	Personal observations	PERSONAL OBS. AND COMM.
K. houghtonii	Italy	14.4814	40.6971	2010	Personal observations	PERSONAL OBS. AND COMM.
K. houghtonii	Italy	14.4836	40.702	2010	Personal observations	PERSONAL OBS. AND COMM.
K. houghtonii	Italy	14.485	40.7047	2010	Personal observations	PERSONAL OBS. AND COMM.
K. houghtonii	Italy	14.4875	40.6303	2011	Personal observations	PERSONAL OBS. AND COMM.
K. houghtonii	Italy	14.4888	40.6916	2010	Personal observations	PERSONAL OBS. AND COMM.
K. houghtonii	Italy	14.4895	40.6293	2011	Personal observations	PERSONAL OBS. AND COMM.
K. houghtonii	Italy	14.4941	40.6278	2013	Personal observations	PERSONAL OBS. AND COMM.
K. houghtonii	Italy	14.4954	40.7017	2010	Personal observations	PERSONAL OBS. AND COMM.
K. houghtonii	Italy	14.4967	40.6264	2011	Personal observations	PERSONAL OBS. AND COMM.
K. houghtonii	Italy	14.4967	40.7752	2010	Personal observations	PERSONAL OBS. AND COMM.
K. houghtonii	Italy	14.5245	40.6166	2014	Personal observations	PERSONAL OBS. AND COMM.
K. houghtonii	Italy	14.5284	40.8604	2015	Personal observations	PERSONAL OBS. AND COMM.
K. houghtonii	Italy	14.5307	40.6088	2013	Personal observations	PERSONAL OBS. AND COMM.
K. houghtonii	Italy	14.538	40.6125	2013	Personal observations	PERSONAL OBS. AND COMM.
K. houghtonii	Italy	14.5389	40.6146	2014	Personal observations	PERSONAL OBS. AND COMM.
K. houghtonii	Italy	14.5455	40.6146	2013	Personal observations	PERSONAL OBS. AND COMM.
K. houghtonii	Italy	14.5829	40.6244	2013	Personal observations	PERSONAL OBS. AND COMM.
K. houghtonii	Italy	14.6006	40.6337	2013	Personal observations	PERSONAL OBS. AND COMM.
K. houghtonii	Italy	14.6402	40.7441	2011	Personal observations	PERSONAL OBS. AND COMM.
K. houghtonii	Italy	14.7023	40.6474	2011	Personal observations	PERSONAL OBS. AND COMM.
K. houghtonii	Italy	14.7744	40.6787	2011	Personal observations	PERSONAL OBS. AND COMM.
K. houghtonii	Italy	14.7764	40.6933	2011	Personal observations	PERSONAL OBS. AND COMM.
Kalanchoe ×houghtonii	Italy	14.946	38.468	2006	Acta Plantarum	NON SCIENTIFIC SOURCES
Kalanchoe	Italy	15.2425	38.2288	2016	Inaturalist	CITIZEN SCIENCE WEB PORTALS
Kalanchoe ×houghtonii	Italy	15.279	37.105	2013	Acta Plantarum	NON SCIENTIFIC SOURCES
Kalanchoe ×houghtonii	Italy	15.902	41.632	2011	Acta Plantarum	NON SCIENTIFIC SOURCES
Kalanchoe ×houghtonii	Italy	18.071	39.921	2011	Acta Plantarum	NON SCIENTIFIC SOURCES
ND	Japan	130.531	31.562	2011	Personal blog	NON SCIENTIFIC SOURCES
K. daigremontiana	Mexico	-110.96	29.1507	2018	Inaturalist	CITIZEN SCIENCE WEB PORTALS
Kalanchoe x houghtonii	Mexico	-106.411	23.2494	2017	Inaturalist	CITIZEN SCIENCE WEB PORTALS	GBIF
K. daigremontiana	Mexico	-103.823	20.3654	2018	Inaturalist	CITIZEN SCIENCE WEB PORTALS
B. delagoense	Mexico	-103.41	25.4894	2018	Inaturalist	CITIZEN SCIENCE WEB PORTALS
K. daigremontiana	Mexico	-102.271	21.879	2018	Inaturalist	CITIZEN SCIENCE WEB PORTALS
K. daigremontiana	Mexico	-100.502	26.5283	2016	Inaturalist	CITIZEN SCIENCE WEB PORTALS
Kalanchoe	Mexico	-100.411	25.6483	2018	Inaturalist	CITIZEN SCIENCE WEB PORTALS
Kalanchoe	Mexico	-100.409	25.6856	2017	Inaturalist	CITIZEN SCIENCE WEB PORTALS
B. delagoense	Mexico	-100.385	25.6463	2018	Inaturalist	CITIZEN SCIENCE WEB PORTALS
Kalanchoe	Mexico	-100.287	25.6989	2017	Inaturalist	CITIZEN SCIENCE WEB PORTALS
B. delagoense	Mexico	-100.272	25.681	2018	Inaturalist	CITIZEN SCIENCE WEB PORTALS
K. delagoensis	Mexico	-100.186	20.8978	2016	Inaturalist	CITIZEN SCIENCE WEB PORTALS
Kalanchoe x houghtonii	Mexico	-100.172	25.4643	2017	Inaturalist	CITIZEN SCIENCE WEB PORTALS	GBIF
Kalanchoe	Mexico	-100.088	21.2849	2014	Inaturalist	CITIZEN SCIENCE WEB PORTALS
Kalanchoe	Mexico	-99.9947	20.876	2014	Inaturalist	CITIZEN SCIENCE WEB PORTALS
Kalanchoe	Mexico	-99.8364	21.3108	2017	Inaturalist	CITIZEN SCIENCE WEB PORTALS
K. daigremontiana	Mexico	-99.768	21.3672	2017	Inaturalist	CITIZEN SCIENCE WEB PORTALS
Kalanchoe	Mexico	-99.7652	20.9134	2017	Inaturalist	CITIZEN SCIENCE WEB PORTALS
K. daigremontiana	Mexico	-99.7561	20.7403	2017	Inaturalist	CITIZEN SCIENCE WEB PORTALS
K. daigremontiana	Mexico	-99.7558	21.4041	2017	Inaturalist	CITIZEN SCIENCE WEB PORTALS
K. daigremontiana	Mexico	-99.7518	21.4011	2017	Inaturalist	CITIZEN SCIENCE WEB PORTALS
K. daigremontiana	Mexico	-99.7391	21.4175	2017	Inaturalist	CITIZEN SCIENCE WEB PORTALS
K. daigremontiana	Mexico	-99.7391	21.4178	2017	Inaturalist	CITIZEN SCIENCE WEB PORTALS
Kalanchoe	Mexico	-99.7229	21.0006	2017	Inaturalist	CITIZEN SCIENCE WEB PORTALS
Kalanchoe	Mexico	-99.7136	20.7379	2017	Inaturalist	CITIZEN SCIENCE WEB PORTALS	GBIF
Kalanchoe	Mexico	-99.7017	20.5986	2016	Inaturalist	CITIZEN SCIENCE WEB PORTALS
K. daigremontiana	Mexico	-99.6977	20.8878	2016	Inaturalist	CITIZEN SCIENCE WEB PORTALS
K. daigremontiana	Mexico	-99.6742	21.4211	2017	Inaturalist	CITIZEN SCIENCE WEB PORTALS
K. daigremontiana	Mexico	-99.655	21.3308	2017	Inaturalist	CITIZEN SCIENCE WEB PORTALS
Kalanchoe	Mexico	-99.4941	18.9158	2015	Inaturalist	CITIZEN SCIENCE WEB PORTALS
Kalanchoe x houghtonii	Mexico	-99.4863	18.9481	2013	Inaturalist	CITIZEN SCIENCE WEB PORTALS	GBIF
Kalanchoe x houghtonii	Mexico	-99.4859	18.9484	2016	Inaturalist	CITIZEN SCIENCE WEB PORTALS
Kalanchoe x houghtonii	Mexico	-99.2304	23.0459	2017	Inaturalist	CITIZEN SCIENCE WEB PORTALS
Kalanchoe	Mexico	-99.2204	20.0097	2014	Inaturalist	CITIZEN SCIENCE WEB PORTALS
Kalanchoe	Mexico	-99.1822	19.3105	2015	Inaturalist	CITIZEN SCIENCE WEB PORTALS
Kalanchoe	Mexico	-99.1822	19.3101	2015	Inaturalist	CITIZEN SCIENCE WEB PORTALS
Kalanchoe	Mexico	-99.1821	19.3105	2016	Inaturalist	CITIZEN SCIENCE WEB PORTALS
K. daigremontiana	Mexico	-99.1721	19.3201	2017	Inaturalist	CITIZEN SCIENCE WEB PORTALS
Kalanchoe	Mexico	-99.097	18.987	2017	Inaturalist	CITIZEN SCIENCE WEB PORTALS
K. daigremontiana	Mexico	-99.0595	20.6542	2015	Inaturalist	CITIZEN SCIENCE WEB PORTALS
Kalanchoe	Mexico	-99.0447	20.3309	2018	Inaturalist	CITIZEN SCIENCE WEB PORTALS
K. daigremontiana	Mexico	-98.8657	20.7966	2018	Inaturalist	CITIZEN SCIENCE WEB PORTALS
Kalanchoe	Mexico	-98.8602	20.6247	2017	Inaturalist	CITIZEN SCIENCE WEB PORTALS	GBIF
K. daigremontiana	Mexico	-98.8594	20.6255	2018	Inaturalist	CITIZEN SCIENCE WEB PORTALS
K. daigremontiana	Mexico	-98.8546	20.6493	2018	Inaturalist	CITIZEN SCIENCE WEB PORTALS
K. daigremontiana	Mexico	-98.7867	20.4377	2017	Inaturalist	CITIZEN SCIENCE WEB PORTALS
Kalanchoe x houghtonii	Mexico	-98.7135	20.5052	2017	Inaturalist	CITIZEN SCIENCE WEB PORTALS	GBIF
Kalanchoe	Mexico	-98.7135	20.505	2017	Inaturalist	CITIZEN SCIENCE WEB PORTALS
K. daigremontiana	Mexico	-98.7021	20.4596	2018	Inaturalist	CITIZEN SCIENCE WEB PORTALS
K. daigremontiana	Mexico	-98.558	20.237	2018	Inaturalist	CITIZEN SCIENCE WEB PORTALS
Kalanchoe	Mexico	-98.502	20.2586	2015	Inaturalist	CITIZEN SCIENCE WEB PORTALS
B. delagoense	Mexico	-98.0525	19.0359	2017	Inaturalist	CITIZEN SCIENCE WEB PORTALS
Kalanchoe x houghtonii	Mexico	-97.8138	19.8167	2017	Inaturalist	CITIZEN SCIENCE WEB PORTALS	GBIF
K. daigremontiana	Mexico	-97.3992	18.1659	2017	Inaturalist	CITIZEN SCIENCE WEB PORTALS
Kalanchoe x houghtonii	Mexico	-97.0161	18.0888	2016	Inaturalist	CITIZEN SCIENCE WEB PORTALS	GBIF
K. daigremontiana	Mexico	-96.7487	19.5522	2017	Inaturalist	CITIZEN SCIENCE WEB PORTALS
K. daigremontiana	Mexico	-96.7394	17.0919	2017	Inaturalist	CITIZEN SCIENCE WEB PORTALS
Kalanchoe x houghtonii	Mexico	-88.824	20.56	2012	Inaturalist	CITIZEN SCIENCE WEB PORTALS
Kalanchoe	Mexico	-87.0781	20.6362	2018	Inaturalist	CITIZEN SCIENCE WEB PORTALS
Kalanchoe x houghtonii	Mexico	-99.805	20.687	2014	Inaturalist	CITIZEN SCIENCE WEB PORTALS	GBIF
Kalanchoe x houghtonii	Mexico	-99.7983	20.6819	2015	Inaturalist	CITIZEN SCIENCE WEB PORTALS	GBIF
K. delagoensis x K. daigremontiana	Mexico	-99.721	23.01	2014	Scientific publications	SCIENTIFIC PUBLICATIONS
Kalanchoe x houghtonii	Mexico	-99.713	20.7379	2017	Inaturalist	CITIZEN SCIENCE WEB PORTALS	GBIF
K. delagoensis x K. daigremontiana	Mexico	-99.569	20.687	2014	Scientific publications	SCIENTIFIC PUBLICATIONS
K. delagoensis	Mexico	-99.182	19.319	2012	Scientific publications	SCIENTIFIC PUBLICATIONS
K. delagoensis x K. daigremontiana	Mexico	-99.132	20.594	2014	Scientific publications	SCIENTIFIC PUBLICATIONS
Kalanchoe x houghtonii	Mexico	-98.7726	20.5201	2016	Inaturalist	CITIZEN SCIENCE WEB PORTALS
Kalanchoe x houghtonii	Mexico	-98.5498	20.2516	2016	Inaturalist	CITIZEN SCIENCE WEB PORTALS
Kalanchoe x houghtonii	Mexico	-98.5326	20.2791	2015	Inaturalist	CITIZEN SCIENCE WEB PORTALS
Kalanchoe x houghtonii	Mexico	-96.7628	17.1892	2015	Inaturalist	CITIZEN SCIENCE WEB PORTALS	GBIF
Kalanchoe x houghtonii	Netherlands (Aruba)	-69.969	12.5313	2013	New York Botanic Garden (NYBG)	HERBARIA & VIRTUAL HERBARIA	GBIF
Bryophyllum	Netherlands (Aruba)	-69.9442	12.5241	2012	Project Noah	CITIZEN SCIENCE WEB PORTALS
K. daigremontiana	Netherlands (Bonaire)	-68.255	12.157	2011	Scientific publications	SCIENTIFIC PUBLICATIONS
Kalanchoe houghtonii	Netherlands (Curaçao)	-69.028	12.223	2012	Botanypictures.com	CITIZEN SCIENCE WEB PORTALS
Kalanchoe houghtonii	Netherlands (Curaçao)	-68.976	12.189	2011	Botanypictures.com	CITIZEN SCIENCE WEB PORTALS
K. delagoensis	Netherlands (Saba)	-63.25	17.6186	2007	New York Botanic Garden (NYBG)	HERBARIA & VIRTUAL HERBARIA	GBIF
Kalanchoe x houghtonii	Netherlands (Saba)	-63.2325	17.6403	2012	Inaturalist	CITIZEN SCIENCE WEB PORTALS
B. tubiflorum	Netherlands (Saba)	-63.231	17.628	2006	New York Botanic Garden (NYBG)	HERBARIA & VIRTUAL HERBARIA	GBIF
Bryophyllum x houghtonii	New Zealand	174.75	-36.8833	2008	Auckland Museum	HERBARIA & VIRTUAL HERBARIA	GBIF
Kalanchoe tubiflora	New Zealand	174.864	-36.786	2018	Inaturalist	CITIZEN SCIENCE WEB PORTALS
Bryophyllum x houghtonii	New Zealand	174.883	-36.7833	1987	Auckland Museum	HERBARIA & VIRTUAL HERBARIA	GBIF
Bryophyllum x houghtonii	New Zealand	174.893	-36.778	1993	Auckland Museum	HERBARIA & VIRTUAL HERBARIA	GBIF
Bryophyllum x houghtonii	New Zealand	174.895	-36.791	2006	Auckland Museum	HERBARIA & VIRTUAL HERBARIA	GBIF
Bryophyllum 'houghtonii'	New Zealand	175.11	-35.905	1984	Auckland Museum	HERBARIA & VIRTUAL HERBARIA	GBIF
Bryophyllum x houghtonii	New Zealand	175.533	-36.6667	1989	Auckland Museum	HERBARIA & VIRTUAL HERBARIA	GBIF
K. daigremontiana x K. tubiflora	Nicaragua	-85.567	11.55	1984	Tropicos	BIODIVERSITY WEB PORTALS
K. daigremontiana	Nigeria	3.37921	6.52438	2015	Project Noah	CITIZEN SCIENCE WEB PORTALS
B. delagoense	Peru	-74.1945	-13.177	2017	Inaturalist	CITIZEN SCIENCE WEB PORTALS
K. tubiflora	Philippines	121.419	17.413	2011	Project Noah	CITIZEN SCIENCE WEB PORTALS
B. daigremontianum	Philippines	123.84	10.4501	2015	Project Noah	CITIZEN SCIENCE WEB PORTALS
Kalanchoe houghtonii	Portugal	-9.457	38.751	2014	Scientific publications	SCIENTIFIC PUBLICATIONS
Bryophyllum	Portugal	-9.418	38.7	2015	Flickr	NON SCIENTIFIC SOURCES
Kalanchoe daigremontiana	Portugal	-9.322	38.686	1999	Scientific publications	SCIENTIFIC PUBLICATIONS
Kalanchoe daigremontiana	Portugal	-9.196	38.706	2002	Scientific publications	SCIENTIFIC PUBLICATIONS
B. daigremontianum	Portugal	-9.166	38.664	2015	Personal blog	NON SCIENTIFIC SOURCES
Kalanchoe delagoensis	Portugal	-8.877	39.148	2011	Personal blog	NON SCIENTIFIC SOURCES
Kalanchoe houghtonii	Portugal	-8.61869	41.1463	2017	Personal communications	PERSONAL OBS. AND COMM.
Kalanchoe daigremontiana	Portugal	-8.541	39.481	2016	Flickr	NON SCIENTIFIC SOURCES
Kalanchoe daigremontiana	Portugal	-8.423	40.298	2014	Personal blog	NON SCIENTIFIC SOURCES
K. daigremontiana	Portugal (Madeira)	-17.177	32.731	2009	Flickr	NON SCIENTIFIC SOURCES
K. daigremontiana	Portugal (Madeira)	-16.975	32.6487	2016	Inaturalist	CITIZEN SCIENCE WEB PORTALS
K. daigremontiana	Portugal (Madeira)	-16.917	32.651	1999	Non virtual herbaria	HERBARIA & VIRTUAL HERBARIA
K. daigremontiana	Portugal (Madeira)	-16.898	32.653	1999	Non virtual herbaria	HERBARIA & VIRTUAL HERBARIA
B. tubiflorum	Portugal (Madeira)	-16.839	32.65	2014	Personal communications	PERSONAL OBS. AND COMM.
K. daigremontiana	Portugal (Madeira)	-16.334	33.061	1999	Non virtual herbaria	HERBARIA & VIRTUAL HERBARIA
Kalanchoe	Spain (Andalusia)	-6.887	37.146	2008	Newspaper	NON SCIENTIFIC SOURCES
B. daigremontianum	Spain (Andalusia)	-4.405	36.727	2011	GBIF	BIODIVERSITY WEB PORTALS
B. delagoense	Spain (Andalusia)	-4.12572	36.724	2018	Inaturalist	CITIZEN SCIENCE WEB PORTALS
B. delagoense	Spain (Andalusia)	-4.01267	36.8579	2018	Inaturalist	CITIZEN SCIENCE WEB PORTALS
K. daigremontiana	Spain (Andalusia)	-3.863	36.755	2005	GBIF	BIODIVERSITY WEB PORTALS
Kalanchoe daigremontiana x K. delagoensis	Spain (Andalusia)	-3.814	36.755	2012	Biodiversidad Virtual	CITIZEN SCIENCE WEB PORTALS
Kalanchoe houghtonii	Spain (Andalusia)	-3.548	36.727	2017	Personal blog	NON SCIENTIFIC SOURCES
K. daigremontiana	Spain (Andalusia)	-2.46	36.85	2004	Scientific publications	SCIENTIFIC PUBLICATIONS
K. daigremontiana	Spain (Balearic Islands)	3.114	39.84	2018	Flickr	NON SCIENTIFIC SOURCES
K. houghtonii	Spain (Balearic Islands)	1.381	38.842	2005	Scientific publications	SCIENTIFIC PUBLICATIONS
K. daigremontiana	Spain (Balearic Islands)	1.38913	39.0285	2018	Inaturalist	CITIZEN SCIENCE WEB PORTALS
K. daigremontiana	Spain (Balearic Islands)	1.397	38.849	2016	Newspaper	NON SCIENTIFIC SOURCES
K. houghtonii	Spain (Balearic Islands)	1.4	38.849	2007	Scientific publications	SCIENTIFIC PUBLICATIONS
Kalanchoe houghtonii	Spain (Balearic Islands)	2.397	39.554	2006	Scientific publications	SCIENTIFIC PUBLICATIONS
Kalanchoe houghtonii	Spain (Balearic Islands)	2.622	39.71	2005	Scientific publications	SCIENTIFIC PUBLICATIONS
K. houghtonii	Spain (Balearic Islands)	2.6247	39.5632	2016	Personal communications	PERSONAL OBS. AND COMM.
Kalanchoe serrata	Spain (Balearic Islands)	2.645	39.571	2015	Personal blog	NON SCIENTIFIC SOURCES
Kalanchoe houghtonii	Spain (Balearic Islands)	2.647	39.571	2005	Scientific publications	SCIENTIFIC PUBLICATIONS
Kalanchoe houghtonii	Spain (Balearic Islands)	2.651	39.57	2005	Scientific publications	SCIENTIFIC PUBLICATIONS
K. tubiflora	Spain (Balearic Islands)	3.107	39.845	2008	FotoStock	NON SCIENTIFIC SOURCES
K. houghtonii	Spain (Balearic Islands)	3.828	40.001	2016	Personal observations	PERSONAL OBS. AND COMM.	GBIF
Kalanchoe houghtonii	Spain (Canary Islands)	-17.956	28.711	2017	Personal communications	PERSONAL OBS. AND COMM.
Kalanchoe houghtonii	Spain (Canary Islands)	-17.94	28.657	2014	Scientific publications	SCIENTIFIC PUBLICATIONS
Kalanchoe houghtonii	Spain (Canary Islands)	-17.791	28.662	2015	Personal communications	PERSONAL OBS. AND COMM.
Kalanchoe houghtonii	Spain (Canary Islands)	-17.787	28.658	2013	Scientific publications	SCIENTIFIC PUBLICATIONS
Kalanchoe houghtonii	Spain (Canary Islands)	-17.783	28.611	2015	Personal communications	PERSONAL OBS. AND COMM.
Kalanchoe houghtonii	Spain (Canary Islands)	-17.779	28.703	2014	Scientific publications	SCIENTIFIC PUBLICATIONS
Kalanchoe houghtonii	Spain (Canary Islands)	-17.769	28.679	2014	Personal communications	PERSONAL OBS. AND COMM.
Kalanchoe houghtonii	Spain (Canary Islands)	-17.764	28.685	2013	Scientific publications	SCIENTIFIC PUBLICATIONS
Kalanchoe houghtonii	Spain (Canary Islands)	-17.763	28.571	2013	Scientific publications	SCIENTIFIC PUBLICATIONS
Kalanchoe houghtonii	Spain (Canary Islands)	-17.763	28.803	2013	Personal communications	PERSONAL OBS. AND COMM.
Kalanchoe houghtonii	Spain (Canary Islands)	-17.758	28.603	2014	Scientific publications	SCIENTIFIC PUBLICATIONS
K. delagoensis	Spain (Canary Islands)	-17.758	28.649	2008	Flickr	NON SCIENTIFIC SOURCES
Kalanchoe houghtonii	Spain (Canary Islands)	-16.7687	28.1204	2016	Personal communications	PERSONAL OBS. AND COMM.
Kalanchoe houghtonii	Spain (Canary Islands)	-16.3607	28.5217	2014	Personal communications	PERSONAL OBS. AND COMM.
Kalanchoe houghtonii	Spain (Canary Islands)	-15.747	28.034	2018	Personal communications	PERSONAL OBS. AND COMM.
Kalanchoe houghtonii	Spain (Canary Islands)	-15.6822	27.764	2011	Personal communications	PERSONAL OBS. AND COMM.
K. daigremontiana	Spain (Canary Islands)	-15.672	27.753	2016	Flickr	NON SCIENTIFIC SOURCES
Kalanchoe houghtonii	Spain (Canary Islands)	-15.476	28.064	2018	Personal communications	PERSONAL OBS. AND COMM.
Kalanchoe houghtonii	Spain (Canary Islands)	-15.461	28.066	2018	Personal communications	PERSONAL OBS. AND COMM.
Kalanchoe houghtonii	Spain (Canary Islands)	-15.444	27.921	2017	Personal communications	PERSONAL OBS. AND COMM.
Kalanchoe daigremontiana	Spain (Catalonia)	0.339809	40.611	2016	Personal communications	PERSONAL OBS. AND COMM.	GBIF
Kalanchoe houghtonii	Spain (Catalonia)	0.491	40.909	2014	Personal observations	PERSONAL OBS. AND COMM.
K. daigremontiana	Spain (Catalonia)	0.495	40.716	2003	Scientific publications	SCIENTIFIC PUBLICATIONS
Kalanchoe houghtonii	Spain (Catalonia)	0.496	40.821	2014	Personal observations	PERSONAL OBS. AND COMM.
K. houghtonii	Spain (Catalonia)	0.688	40.645	2018	Personal observations	PERSONAL OBS. AND COMM.
Kalanchoe houghtonii	Spain (Catalonia)	0.795	40.876	2016	Personal observations	PERSONAL OBS. AND COMM.	GBIF
Kalanchoe daigremontiana × Kalanchoe delagoensis	Spain (Catalonia)	0.797963	40.9093	2014	Biodiversidad Virtual	CITIZEN SCIENCE WEB PORTALS
Kalanchoe houghtonii	Spain (Catalonia)	0.804	40.885	2016	Personal observations	PERSONAL OBS. AND COMM.	GBIF
Kalanchoe houghtonii	Spain (Catalonia)	0.825918	40.9457	2014	Scientific publications	SCIENTIFIC PUBLICATIONS
Kalanchoe houghtonii	Spain (Catalonia)	0.845	40.943	2014	Scientific publications	SCIENTIFIC PUBLICATIONS
Kalanchoe daigremontiana × Kalanchoe delagoensis	Spain (Catalonia)	0.845572	40.9274	2014	Biodiversidad Virtual	CITIZEN SCIENCE WEB PORTALS
Kalanchoe houghtonii	Spain (Catalonia)	0.847	40.932	2016	Personal observations	PERSONAL OBS. AND COMM.
Kalanchoe houghtonii	Spain (Catalonia)	0.849	40.936	2014	Personal observations	PERSONAL OBS. AND COMM.	GBIF
Kalanchoe daigremontiana × Kalanchoe delagoensis	Spain (Catalonia)	0.853819	40.9376	2015	Biodiversidad Virtual	CITIZEN SCIENCE WEB PORTALS
Kalanchoe houghtonii	Spain (Catalonia)	1.0142	41.064	2014	Personal observations	PERSONAL OBS. AND COMM.	GBIF
Kalanchoe houghtonii	Spain (Catalonia)	1.045	41.084	2016	Personal observations	PERSONAL OBS. AND COMM.	GBIF
Kalanchoe houghtonii	Spain (Catalonia)	1.065	41.066	2017	Personal observations	PERSONAL OBS. AND COMM.
Kalanchoe houghtonii	Spain (Catalonia)	1.143	41.109	2014	Personal observations	PERSONAL OBS. AND COMM.
Kalanchoe houghtonii	Spain (Catalonia)	1.149	41.067	2014	Personal observations	PERSONAL OBS. AND COMM.
Kalanchoe houghtonii	Spain (Catalonia)	1.1677	41.0638	2014	Personal observations	PERSONAL OBS. AND COMM.
Kalanchoe houghtonii	Spain (Catalonia)	1.17024	41.0611	2015	Personal observations	PERSONAL OBS. AND COMM.
K. daigremontiana	Spain (Catalonia)	1.256	41.11	2016	Inaturalist	CITIZEN SCIENCE WEB PORTALS
Kalanchoe houghtonii	Spain (Catalonia)	1.279	41.206	2015	Personal observations	PERSONAL OBS. AND COMM.
Kalanchoe houghtonii	Spain (Catalonia)	1.292	41.126	2014	Personal observations	PERSONAL OBS. AND COMM.
Kalanchoe houghtonii	Spain (Catalonia)	1.305	41.135	2014	Personal observations	PERSONAL OBS. AND COMM.
Kalanchoe houghtonii	Spain (Catalonia)	1.312	41.171	2015	Personal observations	PERSONAL OBS. AND COMM.	GBIF
Kalanchoe houghtonii	Spain (Catalonia)	1.32	41.144	2015	Personal observations	PERSONAL OBS. AND COMM.
Kalanchoe houghtonii	Spain (Catalonia)	1.376	41.143	2016	Personal observations	PERSONAL OBS. AND COMM.
Kalanchoe houghtonii	Spain (Catalonia)	1.417	41.156	2014	Personal observations	PERSONAL OBS. AND COMM.	GBIF
Kalanchoe houghtonii	Spain (Catalonia)	1.44527	41.164	2016	Personal observations	PERSONAL OBS. AND COMM.
Kalanchoe houghtonii	Spain (Catalonia)	1.5191	41.2899	2016	Personal observations	PERSONAL OBS. AND COMM.
Kalanchoe houghtonii	Spain (Catalonia)	1.54498	41.2002	2016	Scientific publications	SCIENTIFIC PUBLICATIONS
Kalanchoe houghtonii	Spain (Catalonia)	1.725	41.321	2013	Scientific publications	SCIENTIFIC PUBLICATIONS
Kalanchoe daigremontiana × Kalanchoe delagoensis	Spain (Catalonia)	1.73811	41.22	2011	Biodiversidad Virtual	CITIZEN SCIENCE WEB PORTALS
K. houghtonii	Spain (Catalonia)	1.794	41.425	2016	Personal observations	PERSONAL OBS. AND COMM.
Kalanchoe houghtonii	Spain (Catalonia)	1.832	41.243	2014	Personal observations	PERSONAL OBS. AND COMM.	GBIF
Kalanchoe daigremontiana × Kalanchoe delagoensis	Spain (Catalonia)	1.8361	41.244	2010	Biodiversidad Virtual	CITIZEN SCIENCE WEB PORTALS
Kalanchoe daigremontiana	Spain (Catalonia)	1.898	41.252	2007	Scientific publications	SCIENTIFIC PUBLICATIONS
Kalanchoe houghtonii	Spain (Catalonia)	1.89847	41.2518	2014	Personal observations	PERSONAL OBS. AND COMM.
Kalanchoe houghtonii	Spain (Catalonia)	1.9	41.252	2003	Personal observations	PERSONAL OBS. AND COMM.
Kalanchoe houghtonii	Spain (Catalonia)	1.90189	41.2527	2016	Personal observations	PERSONAL OBS. AND COMM.
Kalanchoe houghtonii	Spain (Catalonia)	1.918	41.259	2014	Scientific publications	SCIENTIFIC PUBLICATIONS
Kalanchoe houghtonii	Spain (Catalonia)	1.92001	41.2592	2016	Personal observations	PERSONAL OBS. AND COMM.
Kalanchoe houghtonii	Spain (Catalonia)	1.923	41.263	2014	Personal observations	PERSONAL OBS. AND COMM.	GBIF
Kalanchoe x houghtonii D. B. Ward	Spain (Catalonia)	1.9241	41.262	2018	Personal observations	PERSONAL OBS. AND COMM.
Kalanchoe x houghtonii D. B. Ward	Spain (Catalonia)	1.9243	41.2639	2018	Personal observations	PERSONAL OBS. AND COMM.
Kalanchoe houghtonii	Spain (Catalonia)	1.92745	41.2678	2014	Scientific publications	SCIENTIFIC PUBLICATIONS
Kalanchoe x houghtonii D. B. Ward	Spain (Catalonia)	1.9289	41.2686	2018	Personal observations	PERSONAL OBS. AND COMM.
Kalanchoe houghtonii	Spain (Catalonia)	1.966	41.284	2016	Personal observations	PERSONAL OBS. AND COMM.
Kalanchoe houghtonii	Spain (Catalonia)	1.967	41.272	2015	Personal observations	PERSONAL OBS. AND COMM.
Kalanchoe houghtonii	Spain (Catalonia)	1.96997	41.3037	2014	Personal communications	PERSONAL OBS. AND COMM.
Kalanchoe houghtonii	Spain (Catalonia)	1.97256	41.3129	2014	Personal observations	PERSONAL OBS. AND COMM.
Kalanchoe houghtonii	Spain (Catalonia)	1.98	41.318	2014	Personal observations	PERSONAL OBS. AND COMM.
Kalanchoe houghtonii	Spain (Catalonia)	1.98422	41.331	2016	Personal observations	PERSONAL OBS. AND COMM.
Kalanchoe houghtonii	Spain (Catalonia)	1.9845	41.313	2014	Personal observations	PERSONAL OBS. AND COMM.
Kalanchoe houghtonii	Spain (Catalonia)	1.98768	41.3068	2014	Personal communications	PERSONAL OBS. AND COMM.
Kalanchoe houghtonii	Spain (Catalonia)	1.99645	41.3131	2014	Personal observations	PERSONAL OBS. AND COMM.
Kalanchoe houghtonii	Spain (Catalonia)	2.00711	41.3087	2016	Personal observations	PERSONAL OBS. AND COMM.
Kalanchoe daigremontiana × Kalanchoe delagoensis	Spain (Catalonia)	2.01954	41.2669	2014	Biodiversidad Virtual	CITIZEN SCIENCE WEB PORTALS
Kalanchoe houghtonii	Spain (Catalonia)	2.037	41.346	2014	Personal observations	PERSONAL OBS. AND COMM.
Kalanchoe daigremontiana × Kalanchoe delagoensis	Spain (Catalonia)	2.04771	41.3662	2016	Biodiversidad Virtual	CITIZEN SCIENCE WEB PORTALS
K. houghtonii	Spain (Catalonia)	2.052	41.38	2018	Personal observations	PERSONAL OBS. AND COMM.
K. houghtonii	Spain (Catalonia)	2.113	41.376	2017	Personal communications	PERSONAL OBS. AND COMM.
Kalanchoe daigremontiana	Spain (Catalonia)	2.12713	41.3682	2007	Scientific publications	SCIENTIFIC PUBLICATIONS
Kalanchoe houghtonii	Spain (Catalonia)	2.13161	41.4191	2016	Personal observations	PERSONAL OBS. AND COMM.	GBIF
Kalanchoe houghtonii	Spain (Catalonia)	2.132	41.376	2014	Personal observations	PERSONAL OBS. AND COMM.
Kalanchoe houghtonii	Spain (Catalonia)	2.133	41.374	2016	Personal observations	PERSONAL OBS. AND COMM.
Kalanchoe x houghtonii D. B. Ward	Spain (Catalonia)	2.134	41.363	2018	Personal communications	PERSONAL OBS. AND COMM.
Kalanchoe houghtonii	Spain (Catalonia)	2.13451	41.3751	2014	Personal observations	PERSONAL OBS. AND COMM.
Kalanchoe houghtonii	Spain (Catalonia)	2.13482	41.4203	2016	Personal observations	PERSONAL OBS. AND COMM.
Kalanchoe houghtonii	Spain (Catalonia)	2.136	41.373	2014	Personal observations	PERSONAL OBS. AND COMM.
Kalanchoe daigremontiana	Spain (Catalonia)	2.1392	41.3593	2007	Scientific publications	SCIENTIFIC PUBLICATIONS
Kalanchoe houghtonii	Spain (Catalonia)	2.151	41.372	2014	Personal observations	PERSONAL OBS. AND COMM.
Kalanchoe houghtonii	Spain (Catalonia)	2.151	41.412	2015	Personal observations	PERSONAL OBS. AND COMM.
Kalanchoe houghtonii	Spain (Catalonia)	2.15559	41.3762	2016	Personal observations	PERSONAL OBS. AND COMM.
Kalanchoe houghtonii	Spain (Catalonia)	2.16208	41.4186	2016	Personal observations	PERSONAL OBS. AND COMM.
Kalanchoe houghtonii	Spain (Catalonia)	2.16395	41.3596	2010	Personal communications	PERSONAL OBS. AND COMM.
Kalanchoe houghtonii	Spain (Catalonia)	2.16443	41.4189	2015	Personal observations	PERSONAL OBS. AND COMM.	GBIF
K. houghtonii	Spain (Catalonia)	2.187	41.403	2018	Personal observations	PERSONAL OBS. AND COMM.
Kalanchoe daigremontiana × Kalanchoe delagoensis	Spain (Catalonia)	2.23662	41.483	2014	Biodiversidad Virtual	CITIZEN SCIENCE WEB PORTALS
K. houghtonii	Spain (Catalonia)	2.246	41.452	2017	Personal observations	PERSONAL OBS. AND COMM.
Kalanchoe x houghtonii D. B. Ward	Spain (Catalonia)	2.281	41.467	2018	Personal observations	PERSONAL OBS. AND COMM.
Kalanchoe x houghtonii D. B. Ward	Spain (Catalonia)	2.315	41.51	2018	Personal observations	PERSONAL OBS. AND COMM.
Kalanchoe daigremontiana × Kalanchoe delagoensis	Spain (Catalonia)	2.38544	41.5071	2015	Biodiversidad Virtual	CITIZEN SCIENCE WEB PORTALS
Kalanchoe x houghtonii D. B. Ward	Spain (Catalonia)	2.398	41.519	2018	Personal observations	PERSONAL OBS. AND COMM.
K. houghtonii	Spain (Catalonia)	2.39817	41.5185	2016	Personal observations	PERSONAL OBS. AND COMM.	GBIF
Kalanchoe houghtonii	Spain (Catalonia)	2.44107	41.5547	2013	Personal communications	PERSONAL OBS. AND COMM.
Kalanchoe houghtonii	Spain (Catalonia)	2.52688	41.5725	2016	Personal observations	PERSONAL OBS. AND COMM.
K. houghtonii	Spain (Catalonia)	2.536	41.586	2018	Personal observations	PERSONAL OBS. AND COMM.
K. houghtonii	Spain (Catalonia)	2.552	41.579	2018	Personal observations	PERSONAL OBS. AND COMM.
K. houghtonii	Spain (Catalonia)	2.573	41.584	2018	Personal observations	PERSONAL OBS. AND COMM.
Kalanchoe houghtonii	Spain (Catalonia)	2.574	41.585	2014	Non virtual herbaria	HERBARIA & VIRTUAL HERBARIA
Kalanchoe houghtonii	Spain (Catalonia)	3.111	41.851	2016	Personal observations	PERSONAL OBS. AND COMM.	GBIF
Kalanchoe houghtonii	Spain (Catalonia)	3.12917	41.851	2016	Personal observations	PERSONAL OBS. AND COMM.	GBIF
Kalanchoe houghtonii	Spain (Catalonia)	3.13251	41.851	2016	Personal observations	PERSONAL OBS. AND COMM.	GBIF
K. houghtonii	Spain (Catalonia)	3.145	41.971	2017	Personal communications	PERSONAL OBS. AND COMM.
Kalanchoe houghtonii	Spain (Catalonia)	3.147	42.4072	2015	Scientific publications	SCIENTIFIC PUBLICATIONS
Kalanchoe houghtonii	Spain (Catalonia)	3.1572	42.3821	2015	Personal observations	PERSONAL OBS. AND COMM.	GBIF
Kalanchoe houghtonii	Spain (Catalonia)	3.161	42.366	2016	Personal observations	PERSONAL OBS. AND COMM.
K. daigremontiana	Spain (Catalonia)	3.164	42.361	2010	Scientific publications	SCIENTIFIC PUBLICATIONS
Kalanchoe houghtonii	Spain (Catalonia)	3.204	42.335	2016	Personal observations	PERSONAL OBS. AND COMM.	GBIF
Kalanchoe houghtonii	Spain (Catalonia)	3.20603	42.244	2015	Scientific publications	SCIENTIFIC PUBLICATIONS
Kalanchoe houghtonii	Spain (Catalonia)	3.20636	42.3351	2016	Scientific publications	SCIENTIFIC PUBLICATIONS
K. houghtonii	Spain (Catalonia)	3.236	42.297	2017	Personal communications	PERSONAL OBS. AND COMM.
Kalanchoe houghtonii	Spain (Catalonia)	3.281	42.293	2016	Personal observations	PERSONAL OBS. AND COMM.
Kalanchoe houghtonii	Spain (Catalonia)	3.295	42.326	2016	Personal communications	PERSONAL OBS. AND COMM.
Kalanchoe houghtonii	Spain (Catalonia)	3.297	42.323	2014	Personal communications	PERSONAL OBS. AND COMM.
Kalanchoe x houghtonii	Spain (Valencian Community)	-0.9296	38.133	1996	Scientific publications	SCIENTIFIC PUBLICATIONS
Kalanchoe x hybrida	Spain (Valencian Community)	-0.726	39.605	2003	Scientific publications	SCIENTIFIC PUBLICATIONS
Kalanchoe houghtonii	Spain (Valencian Community)	-0.709	38.286	2014	Personal observations	PERSONAL OBS. AND COMM.	GBIF
Kalanchoe x hybrida	Spain (Valencian Community)	-0.567	39.546	2002	Scientific publications	SCIENTIFIC PUBLICATIONS
Kalanchoe x hybrida	Spain (Valencian Community)	-0.47	39.258	2002	Scientific publications	SCIENTIFIC PUBLICATIONS
Kalanchoe x hybrida	Spain (Valencian Community)	-0.464	39.363	2002	Scientific publications	SCIENTIFIC PUBLICATIONS
Kalanchoe x hybrida	Spain (Valencian Community)	-0.46	39.464	2000	Scientific publications	SCIENTIFIC PUBLICATIONS
Kalanchoe x hybrida	Spain (Valencian Community)	-0.458	39.589	2000	Scientific publications	SCIENTIFIC PUBLICATIONS
Kalanchoe x hybrida	Spain (Valencian Community)	-0.43	39.687	2003	Scientific publications	SCIENTIFIC PUBLICATIONS
Kalanchoe x hybrida	Spain (Valencian Community)	-0.427	39.666	2003	Scientific publications	SCIENTIFIC PUBLICATIONS
Kalanchoe x hybrida	Spain (Valencian Community)	-0.426	39.469	2001	Scientific publications	SCIENTIFIC PUBLICATIONS
Kalanchoe houghtonii	Spain (Valencian Community)	-0.418	39.433	2008	Scientific publications	SCIENTIFIC PUBLICATIONS
Kalanchoe houghtonii	Spain (Valencian Community)	-0.417	39.427	2008	Scientific publications	SCIENTIFIC PUBLICATIONS
Kalanchoe houghtonii	Spain (Valencian Community)	-0.414	39.395	2008	Scientific publications	SCIENTIFIC PUBLICATIONS
Kalanchoe houghtonii	Spain (Valencian Community)	-0.405	39.4	2008	Scientific publications	SCIENTIFIC PUBLICATIONS
Kalanchoe houghtonii	Spain (Valencian Community)	-0.404	39.399	2008	Scientific publications	SCIENTIFIC PUBLICATIONS
Kalanchoe houghtonii	Spain (Valencian Community)	-0.4	39.4	2008	Scientific publications	SCIENTIFIC PUBLICATIONS
Kalanchoe houghtonii	Spain (Valencian Community)	-0.4	39.401	2008	Scientific publications	SCIENTIFIC PUBLICATIONS
K. daigremontiana	Spain (Valencian Community)	-0.3785	39.683	2011	Project Noah	CITIZEN SCIENCE WEB PORTALS	GBIF
Kalanchoe houghtonii	Spain (Valencian Community)	-0.367	39.69	2008	Scientific publications	SCIENTIFIC PUBLICATIONS
Kalanchoe x hybrida	Spain (Valencian Community)	-0.357	39.748	2002	Scientific publications	SCIENTIFIC PUBLICATIONS
Kalanchoe x hybrida	Spain (Valencian Community)	-0.344	39.531	2003	Scientific publications	SCIENTIFIC PUBLICATIONS
Kalanchoe houghtonii	Spain (Valencian Community)	-0.333	39.462	2008	Scientific publications	SCIENTIFIC PUBLICATIONS
Kalanchoe houghtonii	Spain (Valencian Community)	-0.331	39.464	2008	Scientific publications	SCIENTIFIC PUBLICATIONS
Kalanchoe houghtonii	Spain (Valencian Community)	-0.331	39.467	2008	Scientific publications	SCIENTIFIC PUBLICATIONS
Kalanchoe houghtonii	Spain (Valencian Community)	-0.33	39.387	2010	Scientific publications	SCIENTIFIC PUBLICATIONS
Kalanchoe x hybrida	Spain (Valencian Community)	-0.18	39.861	2002	Scientific publications	SCIENTIFIC PUBLICATIONS
Kalanchoe houghtonii	Spain (Valencian Community)	-0.147	39.858	2013	Scientific publications	SCIENTIFIC PUBLICATIONS
Kalanchoe houghtonii	Spain (Valencian Community)	-0.086	39.891	2008	Scientific publications	SCIENTIFIC PUBLICATIONS
Kalanchoe houghtonii	Spain (Valencian Community)	-0.056	39.877	2008	Scientific publications	SCIENTIFIC PUBLICATIONS
Kalanchoe	Spain (Valencian Community)	0.019248	40.044	2016	Inaturalist	CITIZEN SCIENCE WEB PORTALS
Kalanchoe houghtonii	Spain (Valencian Community)	0.092	38.668	2011	Scientific publications	SCIENTIFIC PUBLICATIONS
Kalanchoe houghtonii	Spain (Valencian Community)	0.1328	38.687	2013	Scientific publications	SCIENTIFIC PUBLICATIONS
Kalanchoe houghtonii	Spain (Valencian Community)	0.159	38.793	2014	Personal observations	PERSONAL OBS. AND COMM.	GBIF
Kalanchoe houghtonii	Spain (Valencian Community)	0.372	40.419	2015	Scientific publications	SCIENTIFIC PUBLICATIONS
Kalanchoe houghtonii	Spain (Valencian Community)	0.423	40.427	2015	Scientific publications	SCIENTIFIC PUBLICATIONS
Kalanchoe houghtonii	Spain (Valencian Community)	0.44	40.429	2015	Scientific publications	SCIENTIFIC PUBLICATIONS
Kalanchoe houghtonii	Spain (Valencian Community)	0.447	40.448	2010	Scientific publications	SCIENTIFIC PUBLICATIONS
Kalanchoe daigremontiana x K. delagoensis	Spain (Murcia)	-1.58	37.405	2011	Biodiversidad Virtual	CITIZEN SCIENCE WEB PORTALS
Kalanchoe daigremontiana x K. delagoensis	Spain (Murcia)	-0.739	37.728	2012	Biodiversidad Virtual	CITIZEN SCIENCE WEB PORTALS
Kalanchoe	Saint Kitts and Nevis	-62.6106	17.2014	2017	Inaturalist	CITIZEN SCIENCE WEB PORTALS
K. daigremontiana	Tanzania	31.563	-7.962	2014	Central African Plants. A photo Guide	CITIZEN SCIENCE WEB PORTALS
B. delagoense	Tonga	-175.216	-21.151	2007	Pacific Island Ecosystems at Risk (PIER)	BIODIVERSITY WEB PORTALS
K. houghtonii	Tunisia	9.87376	37.2724	2008	Scientific publications	SCIENTIFIC PUBLICATIONS
K. houghtonii	Tunisia	9.87687	37.2811	2017	Scientific publications	SCIENTIFIC PUBLICATIONS
K. houghtonii	Tunisia	10.7595	35.6272	2016	Scientific publications	SCIENTIFIC PUBLICATIONS
B. delagoense	United Kingdom (Gibraltar)	-5.3475	36.132	2011	Flora of Gibraltar	BIODIVERSITY WEB PORTALS
K. tubiflora	United States of America (Hawaii)	-157.811	21.2993	2017	Inaturalist	CITIZEN SCIENCE WEB PORTALS
K. daigremontiana	United States of America (Hawaii)	-156.382	20.622	2004	Flickr	NON SCIENTIFIC SOURCES
K. daigremontiana	United States of America (Puerto Rico)	-65.82	18.321	2012	EL Verde	BIODIVERSITY WEB PORTALS
K. daigremontiana	United States of America (Puerto Rico)	-66.904	17.955	1995	Smithsonian Institution (US)	HERBARIA & VIRTUAL HERBARIA	GBIF
K. delagoensis	United States of America (Puerto Rico)	-66.8675	17.9718	2016	Inaturalist	CITIZEN SCIENCE WEB PORTALS
K. daigremontiana	United States of America (Puerto Rico)	-66.866	17.9635	2015	Inaturalist	CITIZEN SCIENCE WEB PORTALS
Kalanchoe	United States of America (Puerto Rico)	-66.0872	18.3831	2017	Inaturalist	CITIZEN SCIENCE WEB PORTALS
K. delagoensis	United States of America (Puerto Rico)	-65.3104	18.3034	2017	Inaturalist	CITIZEN SCIENCE WEB PORTALS
K. daigremontiana	United States of America	-117.291	34.1152	2018	Inaturalist	CITIZEN SCIENCE WEB PORTALS
B. daigremontianum	United States of America	-111.875	33.4012	2015	Intermountain	HERBARIA & VIRTUAL HERBARIA
K. daigremontiana	United States of America	-110.401	33.0336	2009	Intermountain	HERBARIA & VIRTUAL HERBARIA
K. delagoensis	United States of America	-99.4943	27.4991	2016	Inaturalist	CITIZEN SCIENCE WEB PORTALS
Bryophyllum x houghtonii	United States of America	-97.9588	26.1257	2017	Inaturalist	CITIZEN SCIENCE WEB PORTALS
K. x houghtonii	United States of America	-97.958	26.126	2017	Personal blog	NON SCIENTIFIC SOURCES
K. x houghtonii	United States of America	-97.8959	26.1496	2018	Inaturalist	CITIZEN SCIENCE WEB PORTALS
B. delagoense	United States of America	-97.6859	26.1774	2018	Inaturalist	CITIZEN SCIENCE WEB PORTALS
Bryophyllum x houghtonii	United States of America	-97.6847	26.1768	2013	Scientific publications	SCIENTIFIC PUBLICATIONS	GBIF
Kalanchoe daigremontiana	United States of America	-97.4065	27.6549	2007	Texas Database	BIODIVERSITY WEB PORTALS
K. x houghtonii	United States of America	-97.2179	26.0761	2018	Inaturalist	CITIZEN SCIENCE WEB PORTALS	GBIF
K. daigremontiana	United States of America	-97.1862	27.9036	2014	Texas Database	BIODIVERSITY WEB PORTALS
K. daigremontiana	United States of America	-97.0589	27.8304	2017	Inaturalist	CITIZEN SCIENCE WEB PORTALS
K. delagoensis	United States of America	-95.6193	29.8603	2017	Inaturalist	CITIZEN SCIENCE WEB PORTALS
K. daigremontiana	United States of America	-94.7762	29.3005	2017	Inaturalist	CITIZEN SCIENCE WEB PORTALS
K. daigremontiana	United States of America	-90.0863	29.9538	2017	Inaturalist	CITIZEN SCIENCE WEB PORTALS
B. daigremontianum	United States of America	-88.171	30.69	2011	Alabama Plant Atlas	HERBARIA & VIRTUAL HERBARIA
B. daigremontianum	United States of America	-88.114	30.255	2012	Alabama Plant Atlas	HERBARIA & VIRTUAL HERBARIA
K. daigremontiana	United States of America	-87.218	30.553	2008	Bisque	NON SCIENTIFIC SOURCES
K. daigremontiana	United States of America	-87.21	30.436	2007	Bisque	NON SCIENTIFIC SOURCES
Kalanchoe	United States of America	-82.7733	27.7721	2018	Inaturalist	CITIZEN SCIENCE WEB PORTALS
K. daigremontiana	United States of America	-82.738	27.64	2006	The National Gardening Association database (NGA)	BIODIVERSITY WEB PORTALS
Kalanchoe x houghtonii	United States of America	-82.469	27.314	2008	Florida Museum of Natural History	HERBARIA & VIRTUAL HERBARIA
Kalanchoe	United States of America	-82.4407	27.0943	2017	Inaturalist	CITIZEN SCIENCE WEB PORTALS
Kalanchoe x houghtonii	United States of America	-82.44	29.38	2009	Florida Museum of Natural History	HERBARIA & VIRTUAL HERBARIA
Kalanchoe x houghtonii	United States of America	-82.351	29.649	2005	Florida Museum of Natural History	HERBARIA & VIRTUAL HERBARIA
Kalanchoe	United States of America	-82.2595	28.3359	2015	Inaturalist	CITIZEN SCIENCE WEB PORTALS
K. daigremontiana	United States of America	-82.179	28.025	2013	Atlas of Florida Plants	HERBARIA & VIRTUAL HERBARIA	GBIF
K. delagoensis	United States of America	-82.1263	26.4372	2016	Inaturalist	CITIZEN SCIENCE WEB PORTALS
K. tubiflora	United States of America	-82.1229	26.4357	2017	Inaturalist	CITIZEN SCIENCE WEB PORTALS
Kalanchoe	United States of America	-82.122	26.4357	2016	Inaturalist	CITIZEN SCIENCE WEB PORTALS
K. daigremontiana	United States of America	-82.0382	26.4496	2018	Inaturalist	CITIZEN SCIENCE WEB PORTALS
Kalanchoe x houghtonii	United States of America	-81.943	26.451	2000	Florida Museum of Natural History	HERBARIA & VIRTUAL HERBARIA
K. daigremontiana	United States of America	-81.8334	26.4387	2018	Inaturalist	CITIZEN SCIENCE WEB PORTALS
K. daigremontiana	United States of America	-81.7991	28.5759	2017	Inaturalist	CITIZEN SCIENCE WEB PORTALS
Kalanchoe 'houghtonii'	United States of America	-81.789	26.169	2016	The National Gardening Association database (NGA)	BIODIVERSITY WEB PORTALS
K. daigremontiana	United States of America	-81.787	26.165	2007	Personal communications	PERSONAL OBS. AND COMM.
B. delagoense	United States of America	-81.594	26.6216	2018	Inaturalist	CITIZEN SCIENCE WEB PORTALS
B. delagoense	United States of America	-81.5931	26.6229	2018	Inaturalist	CITIZEN SCIENCE WEB PORTALS
K. daigremontiana	United States of America	-81.4103	30.3265	2016	Early Detection and Distribution Mapping System (EDDMaps)	BIODIVERSITY WEB PORTALS
K. daigremontiana	United States of America	-81.401	30.392	2015	Atlas of Florida Plants	HERBARIA & VIRTUAL HERBARIA
Kalanchoe	United States of America	-81.3986	30.3745	2012	Early Detection and Distribution Mapping System (EDDMaps)	BIODIVERSITY WEB PORTALS
K. daigremontiana	United States of America	-81.3981	30.3746	2015	Early Detection and Distribution Mapping System (EDDMaps)	BIODIVERSITY WEB PORTALS
K. daigremontiana	United States of America	-81.3942	30.3966	2015	Early Detection and Distribution Mapping System (EDDMaps)	BIODIVERSITY WEB PORTALS
K. daigremontiana	United States of America	-81.3942	30.3966	2015	Early Detection and Distribution Mapping System (EDDMaps)	BIODIVERSITY WEB PORTALS	GBIF
K. delagoensis	United States of America	-81.36	28.518	2001	Atlas of Florida Plants	HERBARIA & VIRTUAL HERBARIA
K. daigremontiana	United States of America	-81.3087	28.5107	2013	Inaturalist	CITIZEN SCIENCE WEB PORTALS
K. delagoensis	United States of America	-81.297	29.9171	2012	Early Detection and Distribution Mapping System (EDDMaps)	BIODIVERSITY WEB PORTALS
K. delagoensis	United States of America	-81.2898	29.9158	2012	Early Detection and Distribution Mapping System (EDDMaps)	BIODIVERSITY WEB PORTALS
Kalanchoe	United States of America	-81.2717	28.2556	2017	Inaturalist	CITIZEN SCIENCE WEB PORTALS
K. delagoensis	United States of America	-81.2663	29.844	2012	Early Detection and Distribution Mapping System (EDDMaps)	BIODIVERSITY WEB PORTALS
K. delagoensis	United States of America	-81.2659	29.8493	2012	Early Detection and Distribution Mapping System (EDDMaps)	BIODIVERSITY WEB PORTALS
K. delagoensis	United States of America	-81.2659	29.8514	2012	Early Detection and Distribution Mapping System (EDDMaps)	BIODIVERSITY WEB PORTALS
K. delagoensis	United States of America	-81.2656	29.8533	2012	Early Detection and Distribution Mapping System (EDDMaps)	BIODIVERSITY WEB PORTALS
K. delagoensis	United States of America	-81.2604	29.7919	2012	Early Detection and Distribution Mapping System (EDDMaps)	BIODIVERSITY WEB PORTALS
B. delagoense	United States of America	-81.1276	29.479	2017	Inaturalist	CITIZEN SCIENCE WEB PORTALS
K. daigremontiana	United States of America	-81.03	29.175	2007	The National Gardening Association database (NGA)	BIODIVERSITY WEB PORTALS
B. delagoense	United States of America	-81.005	29.165	2016	Dreamstime	NON SCIENTIFIC SOURCES
B. delagoense	United States of America	-80.9528	24.7632	2017	Inaturalist	CITIZEN SCIENCE WEB PORTALS
Kalanchoe	United States of America	-80.9151	29.0663	2017	Early Detection and Distribution Mapping System (EDDMaps)	BIODIVERSITY WEB PORTALS
Kalanchoe x houghtonii	United States of America	-80.7	28.353	2000	Florida Museum of Natural History	HERBARIA & VIRTUAL HERBARIA
K. delagoensis	United States of America	-80.6081	28.2962	2012	Early Detection and Distribution Mapping System (EDDMaps)	BIODIVERSITY WEB PORTALS
B. delagoense	United States of America	-80.5914	28.4034	2018	Inaturalist	CITIZEN SCIENCE WEB PORTALS
K. tubiflora	United States of America	-80.534	28.01	2014	Flickr	NON SCIENTIFIC SOURCES
K. daigremontiana	United States of America	-80.5124	25.0216	2014	Early Detection and Distribution Mapping System (EDDMaps)	BIODIVERSITY WEB PORTALS
Bryophyllum	United States of America	-80.5124	27.6122	2018	Inaturalist	CITIZEN SCIENCE WEB PORTALS
K. daigremontiana	United States of America	-80.5118	25.0251	2014	Early Detection and Distribution Mapping System (EDDMaps)	BIODIVERSITY WEB PORTALS
K. daigremontiana	United States of America	-80.5118	25.0252	2014	Early Detection and Distribution Mapping System (EDDMaps)	BIODIVERSITY WEB PORTALS
K. delagoensis	United States of America	-80.474	27.902	2005	Atlas of Florida Plants	HERBARIA & VIRTUAL HERBARIA
K. delagoensis	United States of America	-80.434	27.834	2011	Personal blog	NON SCIENTIFIC SOURCES
K. daigremontiana	United States of America	-80.3907	26.056	2017	Inaturalist	CITIZEN SCIENCE WEB PORTALS
K. delagoensis	United States of America	-80.385	27.596	2013	Atlas of Florida Plants	HERBARIA & VIRTUAL HERBARIA	GBIF
B. delagoense	United States of America	-80.3688	27.6929	2018	Inaturalist	CITIZEN SCIENCE WEB PORTALS
K. delagoensis	United States of America	-80.325	27.594	2013	Atlas of Florida Plants	HERBARIA & VIRTUAL HERBARIA
Kalanchoe	United States of America	-80.2199	26.0456	2017	Inaturalist	CITIZEN SCIENCE WEB PORTALS
K. daigremontiana	United States of America	-80.2023	25.8147	2018	Inaturalist	CITIZEN SCIENCE WEB PORTALS
K. delagoensis	United States of America	-80.1649	25.7387	2017	Inaturalist	CITIZEN SCIENCE WEB PORTALS
Bryophyllum x houghtonii	United States of America	-80.1615	25.6766	2015	Project Noah	CITIZEN SCIENCE WEB PORTALS
K. delagoensis	United States of America	-80.1582	25.6742	2017	Inaturalist	CITIZEN SCIENCE WEB PORTALS
Bryophyllum	United States of America	-80.1364	27.06	2012	Project Noah	CITIZEN SCIENCE WEB PORTALS
K. daigremontiana	United States of America	-80.121	26.272	2002	Atlas of Florida Plants	HERBARIA & VIRTUAL HERBARIA
K. daigremontiana	United States of America	-80.11	26.283	2014	Personal blog	NON SCIENTIFIC SOURCES
Kalanchoe	United States of America	-80.0944	26.3833	2018	Inaturalist	CITIZEN SCIENCE WEB PORTALS
K. delagoensis	United States of America	-80.087	26.934	1988	Atlas of Florida Plants	HERBARIA & VIRTUAL HERBARIA
K. daigremontiana	United States of America	-79.0672	33.5016	2004	Intermountain	HERBARIA & VIRTUAL HERBARIA
Kalanchoe daigremontiana	Venezuela	-71.392	8.501	2012	Scientific publications	SCIENTIFIC PUBLICATIONS
Kalanchoe daigremontiana	Venezuela	-71.345	8.571	2012	Scientific publications	SCIENTIFIC PUBLICATIONS
Kalanchoe daigremontiana	Venezuela	-71.081	8.726	2012	Scientific publications	SCIENTIFIC PUBLICATIONS
Kalanchoe daigremontiana	Venezuela	-71.078	8.632	2012	Scientific publications	SCIENTIFIC PUBLICATIONS
Kalanchoe	Venezuela	-70.0326	9.78751	2015	Inaturalist	CITIZEN SCIENCE WEB PORTALS
K. daigremontiana	Venezuela	-69.558	10.809	1980	New York Botanic Garden (NYBG)	HERBARIA & VIRTUAL HERBARIA
Kalanchoe daigremontiana	Venezuela	-69.555	10.145	2005	Scientific publications	SCIENTIFIC PUBLICATIONS
K. daigremontiana	Venezuela	-67.002	10.491	1983	New York Botanic Garden (NYBG)	HERBARIA & VIRTUAL HERBARIA
K. daigremontiana	Venezuela	-66.989	10.484	1980	New York Botanic Garden (NYBG)	HERBARIA & VIRTUAL HERBARIA
K. daigremontiana	Venezuela	-66.958	10.484		New York Botanic Garden (NYBG)	HERBARIA & VIRTUAL HERBARIA
K. daigremontiana	Venezuela	-66.895	10.492	1979	Non virtual herbaria	HERBARIA & VIRTUAL HERBARIA
K. daigremontiana	Venezuela	-66.884	10.479	1984	Tropicos	BIODIVERSITY WEB PORTALS
K. daigremontiana	Venezuela	-66.879	10.451	1984	Non virtual herbaria	HERBARIA & VIRTUAL HERBARIA
Kalanchoe daigremontiana	Venezuela	-64.255	10.576	2012	Scientific publications	SCIENTIFIC PUBLICATIONS
K. daigremontiana	Venezuela	-64.109	10.945	1984	Non virtual herbaria	HERBARIA & VIRTUAL HERBARIA
K. daigremontiana	Venezuela	-63.82	10.99	2015	Flickr	NON SCIENTIFIC SOURCES
Kalanchoe daigremontiana	Venezuela	-63.817	10.64	2011	Scientific publications	SCIENTIFIC PUBLICATIONS
B. tubiflorum	United States of America (Wake Island)	166.603	19.299	1994	Pacific Island Ecosystems at Risk (PIER)	BIODIVERSITY WEB PORTALS
